# Supplementary material for: Molecular characteristics of Neisseria meningitidis carriage strains in university students in Lithuania
Source: BMC Microbiol. 2023 Nov 17;23:352. doi: 10.1186/s12866-023-03111-5 (PMC10655475; doi:10.1186/s12866-023-03111-5)
Supplement: Supplementary file 1 — Supplementary Material 1 [file 12866_2023_3111_MOESM1_ESM.xlsx]

## Sheet: Sheet1
Characteristics of N. meningitidis carriage isolates recovered in Lithuania (December 2021-February 2023)
Isolate number	Year of recovery	Genogroup	abcZ	adk	aroE	fumC	gdh	pdhC	pgm	ST	CC	FetA_VR	PorA_VR1	PorA_VR2	fHbp alelle	fHbp peptide	Detection of the fHbp gene		nhba alelle	NHBA peptide	nadA alelle	NadA peptide	4CMenB coverage	MenB-Fhbp coverage
																	targeting flanking sequences (primers 18692F+1871Ralt)	alternative reverse primer (primers gna 1870F+gna 1870R2)
28-1	2021	cnl	16	2	6	25	17	25	22	53	ST-53	F1-2	7	30	102	102			65	58	0	0	insufficient data	insufficient data
36-1	2021	B	7	5	1	13	36	53	15	213	ST-213	F5-5	22	14	65	45			33	18	12	0	not covered	covered
59-2	2022	cnl	405	4	38	15	22	40	13	6096	ST-1136	F5-8	18-4	25	−	−	−	−	44	145	0	0	insufficient data	not covered
63-3	2022	cnl	5	4	17	15	30	7	12	823	ST-198	0	18	25-14	66	4			35	10	0	0	fHbp+NHBA cross reactive	cross-reactive
89-1	2022	Y	6	5	10	17	21	24	21	16644	UA	F1-66	7-1	1	380	321			7	9	0	0	insufficient data	insufficient data
110-1	2022	cnl	5	4	38	15	22	40	13	1136	ST-1136	F5-8	18-4	25	−	−	−	−	44	145	0	0	insufficient data	not covered
115-1	2022	NG	8	25	7	17	24	26	49	16804	ST-1157	F5-36	21-7	16	68	13			66	114	154	0	insufficient data	cross-reactive
168-1	2022	NG	20	3	2	26	26	15	112	5953	UA	F5-7	18-1	0	22	22			341	601	0	0	insufficient data	insufficient data
176-1	2022	B	4	10	7	9	9	11	20	10864	ST-269	F1-5	19	15-1	13	13			14	21	0	0	insufficient data	cross-reactive
201-1	2022	B	222	3	58	17	1130	249	255	17028	ST-4821	F3-36	12-6	13-22	16	16			553	669	0	0	insufficient data	cross-reactive
253-1	2022	cnl	1185	2	159	17	77	25	112	17519	UA	F3-7	17-1	23-7	21	21			partial	partial	0	0	not covered	cross-reactive
281-3	2022	cnl	5	4	17	15	14	7	12	198	ST-198	F5-5	18	0	−	−	−	−	35	10	0	0	NHBA cross reactive	not covered
295-2	2022	B	4	10	7	9	9	11	20	10864	ST-269	F1-5	19	15-1	13	13			14	21	0	0	insufficient data	cross-reactive
402-2	2023	Y	8	5	15	17	8	21	2	865	ST-865	F1-6	7-1	1	19	19			329	130	0	0	insufficient data	insufficient data
409-1	2023	cnl	46	3	13	375	6	756	77	11563	UA	F3-8	21-2	23	39	18			1695	1524	0	0	insufficient data	insufficient data
